# Supplementary material for: Factors impacting antimicrobial resistance in the South East Asian food system and potential places to intervene: A participatory, one health study
Source: Front Microbiol. 2023 Jan 5;13:992507. doi: 10.3389/fmicb.2022.992507 (PMC9849958; doi:10.3389/fmicb.2022.992507)
Supplement: Supplementary file 1 [file Data_Sheet_1.zip]

Archive with 6 entries (6 files):
- Supplementary File A.pdf
- Supplementary File B.pdf
- Supplementary File C.pdf
- Supplementary File D.PDF
- Supplementary File E.PDF
- Supplementary File F.PDF
